# Supplementary material for: S1P/S1P2 Signaling Axis Regulates Both NLRP3 Upregulation and NLRP3 Inflammasome Activation in Macrophages Primed with Lipopolysaccharide
Source: Antioxidants (Basel). 2021 Oct 27;10(11):1706. doi: 10.3390/antiox10111706 (PMC8614891; doi:10.3390/antiox10111706)
Supplement: Supplementary file 1 [file antioxidants-10-01706-s001.zip]

Archive with 1 entries (1 files):
- antioxidants-1425679-supplementary.pdf
